# Supplementary material for: Stress Tolerance and Ecophysiological Ability of an Invader and a Native Species in a Seasonally Dry Tropical Forest
Source: PLoS One. 2014 Aug 19;9(8):e105514. doi: 10.1371/journal.pone.0105514 (PMC4138208; doi:10.1371/journal.pone.0105514)
Supplement: Table S1 — This table contains original data for all biochemistry measurements. (XLSX) [file pone.0105514.s001.xlsx]

## Sheet: Sheet1
Species	Month	Season	SC	LAA	PT	CL a	CL b	Carotenoids	CLa/CLb	CL/car	Proline	Starch	MDA	H2O2	SOD	CAT	APX	PPO	POD
invasive	February/2010	RAINY	664.669	92.9603	94.0121	2.25451	0.61192	0.651797	3.57443	4.53219	31.9327	1083.41	236.772	140.288	3.87844	0.238087	29.4247	6.61771	6.05959
invasive	February/2010	RAINY	706.427	113.528	74.0507	2.00743	0.555533	0.509238	3.56377	4.75647	22.3357	1108.01	163.336	106.235	5.29479	0.408779	35.8169	8.63342	8.19739
invasive	February/2010	RAINY	572.768	119.453	99.6935	4.34172	1.30591	0.969108	3.46728	5.07141	38.2429	1105.01	196.315	133.113	8.87216	0.255683	19.3067	10.2273	8.00654
invasive	February/2010	RAINY	765.726	115.326	95.8622	3.01085	0.957944	0.8717	3.61352	4.81209	48.4403	1131.75	198.692	132.162	4.44789	0.33405	28.6328	8.44889	7.52383
invasive	February/2010	RAINY	757.638	108.742	93.1894	2.29215	0.669498	0.628129	3.42368	4.71502	17.9254	1125.24	152.934	105.741	4.25354	0.209774	26.2004	5.75381	5.52366
invasive	APRIL/2010	RAINY	731.161	86.336	65.2619	2.43523	0.716738	0.648321	3.28909	4.86173	24.1675	1224.12	209.148	139.117	3.03184	0.50328	28.263	12.2037	10.1628
invasive	APRIL/2010	RAINY	749.704	88.189	53.8507	2.74847	0.697028	0.544302	3.63699	4.83865	27.9196	1410.69	157.685	120.218	4.57608	0.494603	29.0068	12.5785	10.6209
invasive	APRIL/2010	RAINY	706.656	89.3324	54.0408	2.04924	0.710588	1.04399	3.39765	4.07479	22.8223	1625.61	181.166	99.5458	2.53978	0.515446	28.3581	35.8463	16.3984
invasive	APRIL/2010	RAINY	750.874	83.5503	69.7785	1.84826	0.580005	0.545215	3.94312	4.45377	20.7836	1110.74	179.358	89.0953	7.7438	0.165544	15.8787	9.70561	7.2461
invasive	APRIL/2010	RAINY	776.35	116.843	71.6644	2.73494	0.843112	0.760133	3.24387	4.70715	23.6333	1317.66	233.735	328.989	2.10809	0.426947	18.6871	8.3282	8.15378
invasive	JULY/2010	DRY	753.791	117.118	84.5499	1.99769	0.628283	0.750804	3.80348	4.54153	41.7694	1058.77	221.479	111.018	3.23179	0.320278	30.4364	10.0929	9.0235
invasive	JULY/2010	DRY	621.3	128.013	84.7663	2.48651	0.679691	0.673564	3.60938	4.65131	51.6799	844.081	176.557	80.0274	6.07791	0.250212	24.6007	9.2549	7.77129
invasive	JULY/2010	DRY	602.215	119.798	93.4986	2.45326	0.706295	0.667135	3.66871	4.51412	48.2	893.659	171.709	101.527	5.72494	0.32824	30.5192	5.71472	4.59314
invasive	JULY/2010	DRY	575.305	122.413	80.2789	2.09432	0.541923	0.719113	3.65339	4.50147	43.1687	945.489	258.423	87.3083	3.70599	0.229155	22.5518	7.69961	6.92558
invasive	JULY/2010	DRY	730.138	114.727	102.705	2.56218	0.719529	0.632345	3.56092	4.56355	45.5985	712.837	228.024	123.323	13.3057	0.373304	36.1939	11.1037	8.28368
invasive	SEPTEMBER/2010	DRY	496.64	113.522	64.8323	1.55507	0.466396	0.597971	3.33423	3.38054	92.2839	720.301	208.346	150.591	2.32595	0.176738	1.79396	11.7652	11.274
invasive	SEPTEMBER/2010	DRY	506.419	108.553	53.9933	1.89386	0.545347	0.698393	3.47276	3.49259	93.0408	729.553	137.259	34.4419	2.64268	0.417222	2.90199	7.25556	6.82876
invasive	SEPTEMBER/2010	DRY	663.365	113.174	71.5221	1.89301	0.508414	0.587077	3.47922	3.57897	78.2995	826.205	189.49	98.6975	6.47846	0.215324	1.29194	11.0705	9.66949
invasive	SEPTEMBER/2010	DRY	555.949	107.817	51.7309	1.68038	0.482977	0.718163	3.4917	3.36468	92.8705	717.626	151.415	98.499	7.19595	0.315068	3.47218	10.3342	9.65007
invasive	SEPTEMBER/2010	DRY	628.44	79.8037	66.6935	1.87842	0.537968	0.511787	3.53612	3.67927	70.0515	830.097	201.895	120.477	4.66076	0.297448	2.95516	11.1948	9.73465
invasive	FEBRUARY/2011	RAINY	621.387	96.7212	87.1511	1.52019	0.469289	0.459021	3.6354	4.14861	15.2348	1059.85	149.389	63.1468	2.17017	0.329446	5.97986	9.67408	6.37187
invasive	FEBRUARY/2011	RAINY	553.705	95.2368	90.2292	1.70605	0.531275	0.560359	3.57983	3.88205	13.8255	1193.01	143.386	87.92	1.20936	0.459989	8.37837	13.7383	11.3464
invasive	FEBRUARY/2011	RAINY	795.275	94.708	70.426	1.60607	0.555037	0.461772	3.34773	4.94016	16.0461	1139.33	228.396	89.6254	2.40753	0.431461	5.64137	6.59915	5.40569
invasive	FEBRUARY/2011	RAINY	735.353	84.7599	60.6615	1.83222	0.498104	0.483885	3.39222	4.55636	20.965	986.238	185.339	78.2489	3.65111	0.368204	5.60612	10.5113	9.06945
invasive	FEBRUARY/2011	RAINY	758.369	83.9459	72.9709	1.78312	0.51367	0.547205	3.51262	4.89457	12.1311	1194.8	116.41	89.7853	1.42719	0.416652	4.73405	12.1391	8.74388
invasive	APRIL/2011	RAINY	859.384	144.327	89.1251	3.22189	1.01823	0.861887	3.5725	4.98479	12.7821	1532.5	184.086	113.235	4.56952	0.441715	18.9306	10.4141	7.60789
invasive	APRIL/2011	RAINY	721.778	170.983	133.348	2.84163	0.996922	0.813948	3.38095	4.9605	30.7911	1673.6	185.55	82.9334	14.289	0.509234	24.7342	11.6105	9.65507
invasive	APRIL/2011	RAINY	835.105	186.316	74.5168	2.84372	0.840484	0.742287	3.59383	4.90779	18.1518	1272.76	153.5	168.055	7.74493	0.259127	26.767	10.1737	7.3034
invasive	APRIL/2011	RAINY	722.47	136.422	71.1879	3.10698	0.931719	0.776504	3.57881	5.04328	19.8352	1589.04	193.187	203.2	7.54483	0.47479	30.7298	12.8833	9.58106
invasive	APRIL/2011	RAINY	868.854	175.446	64.2314	3.24399	0.906443	0.822962	3.67418	4.86544	16.3991	1377.49	202.499	105.028	2.63753	0.0817068	4.04044	2.13443	1.5914
invasive	JULY/2011	DRY	814.839	130.239	106.473	3.07773	0.950263	0.868053	3.32211	4.64027	17.7884	1535.29	173.898	223.308	5.48359	0.328196	3.61685	13.0528	10.2622
invasive	JULY/2011	DRY	522.681	139.873	129.122	2.68938	0.80954	0.813523	3.36231	4.30095	26.3399	859.579	183.107	82.8822	8.04719	0.384602	2.64494	13.1802	9.14458
invasive	JULY/2011	DRY	780.633	115.177	123.242	2.61335	0.736237	0.791173	3.26527	4.38656	24.377	1078.51	156.799	82.3472	10.0368	0.495746	5.79444	10.2106	7.78772
invasive	JULY/2011	DRY	569.02	104.709	120.986	2.83475	0.868152	0.877559	3.33819	4.2337	18.4346	1131.53	199.188	129.167	3.04413	0.259262	3.83842	10.2951	9.4277
invasive	JULY/2011	DRY	564.398	131.236	114.045	2.78135	0.796378	0.75929	3.4925	4.21955	18.5286	1103.32	174.73	102.808	2.55083	0.23255	3.30466	7.60806	6.96181
invasive	DECEMBER/2011	DRY	531.131	113.86	60.4068	2.91133	0.729672	0.762043	3.79173	4.77795	59.0141	862.239	165.772	106.252	2.58716	0.377316	7.32632	7.17055	6.80093
invasive	DECEMBER/2011	DRY	621.112	104.607	73.1673	2.31289	0.599139	0.72071	3.86036	4.3557	67.5202	1739.39	294.73	144.937	6.67836	0.54614	5.776	10.3168	8.8369
invasive	DECEMBER/2011	DRY	523.161	137.422	60.6235	2.3009	0.672056	0.708189	3.93716	4.04946	46.6551	994.3	162.613	103.892	2.36985	0.22439	3.01616	9.20408	6.95202
invasive	DECEMBER/2011	DRY	582.582	128.177	73.0883	2.45987	0.624784	0.695717	3.89439	4.29068	52.2687	893.904	194.516	85.9975	7.1743	0.27289	2.97467	10.0803	8.20095
invasive	DECEMBER/2011	DRY	510.408	117.798	52.5109	2.5315	0.632072	0.797861	3.90475	4.59593	55.0408	770.237	162.044	80.4338	2.02144	0.187868	3.13355	8.60333	6.67794
invasive	APRIL/2012	DRY	620.736	142.861	141.223	3.32534	0.875451	0.918044	3.88452	4.57581	60.2991	1091.64	157.111	115.901	3.67898	0.321992	2.98993	7.78506	7.35574
invasive	APRIL/2012	DRY	816.578	86.4002	146.559	2.8392	0.747467	0.742169	3.79843	4.62478	36.5826	958.144	166.694	108.989	2.15904	0.210045	2.79703	8.96593	7.74166
invasive	APRIL/2012	DRY	682.52	116.647	113.805	5.12534	1.39196	1.40921	3.79843	4.70067	85.3906	892.446	237.56	213.45	2.69666	0.273588	2.11054	5.22006	5.61403
invasive	APRIL/2012	DRY	879.083	110.686	121.853	2.67088	0.791934	0.736665	3.62476	4.68312	70.4721	1218.91	176.452	129.26	1.7308	0.35723	3.78244	5.95104	5.74931
invasive	APRIL/2012	DRY	681.398	93.1051	171.485	3.79705	1.04753	0.988867	3.67118	4.69439	36.844	1615.03	448.287	240.259	0.821519	0.214962	1.63315	5.74535	4.83079
native	February/2010	RAINY	1255.3	57.8866	54.0519	3.58093	1.22264	1.4266	3.02763	3.24806	66.242	1467.92	128.637	150.157	139.787	0.336393	8.27402	21.4824	19.0954
native	February/2010	RAINY	1045.83	77.5483	47.8075	3.47574	1.10943	1.45311	3.13291	3.15543	33.0003	1419.82	157.18	131.671	135.888	0.477026	13.1425	26.6998	23.2243
native	February/2010	RAINY	1082.55	57.4439	73.2155	3.25462	1.04713	1.34288	3.10815	3.10056	47.513	1238.53	136.454	132.488	159.851	0.212196	5.56784	12.9293	12.0562
native	February/2010	RAINY	1049.5	59.3058	45.0839	3.18811	1.02485	1.34057	3.11082	3.20338	31.5349	1034.97	130.692	176.201	112.152	0.21093	6.1019	14.5795	13.8707
native	February/2010	RAINY	1275.98	62.7422	39.6335	3.01175	1.0019	1.4068	3.00603	3.07424	34.2699	1053.72	140.852	185.803	111.626	0.311799	7.90633	11.7652	10.809
native	APRIL/2010	RAINY	1556.65	75.6812	25.1939	1.97734	0.702084	1.12826	3.06614	2.65412	25.7815	1165.55	214.146	123.194	74.6211	0.356288	6.56175	19.7826	25.1443
native	APRIL/2010	RAINY	1126.61	69.8238	19.9435	2.20691	0.699362	1.20591	3.00269	2.57587	23.216	1151.64	150.135	187.19	89.229	0.191399	3.44519	21.9879	19.7524
native	APRIL/2010	RAINY	1275.92	69.8312	34.4753	2.18964	0.709479	1.20868	3.08626	2.39858	27.3589	1109.83	129.585	112.602	72.4493	0.387583	6.9765	17.9529	31.2547
native	APRIL/2010	RAINY	1375.35	67.2203	21.2758	1.99479	0.600047	1.16617	3.11361	2.4982	20.9666	1141.73	129.942	97.8334	68.8853	0.17432	5.62698	18.871	17.9453
native	APRIL/2010	RAINY	1231.7	77.6625	27.301	2.18411	0.659609	1.19116	3.028	2.38735	26.8695	1181.98	158.383	122.056	83.0924	0.45864	5.48154	17.9529	15.9994
native	JULY/2010	DRY	1255.24	75.9922	55.0181	2.15905	0.590626	0.989335	3.44321	2.48464	124.799	1069.68	163.05	198.544	94.8955	0.132219	3.33325	19.0395	21.2048
native	JULY/2010	DRY	1304.36	78.6537	44.9985	2.24879	0.653107	1.16793	3.46617	2.59644	145.823	1036.74	263.345	135.918	77.473	0.186835	5.72431	22.2866	19.8443
native	JULY/2010	DRY	1428.73	87.4465	46.5113	2.33189	0.662889	1.15342	3.40176	2.63533	110.676	1016.1	220.578	186.633	87.4717	0.20018	6.79031	21.9977	21.507
native	JULY/2010	DRY	1243.94	75.8062	50.7799	2.01926	0.66729	1.2045	3.46501	2.57284	129.411	1034.14	168.868	89.9414	80.0533	0.787279	17.4413	29.3013	23.4875
native	JULY/2010	DRY	1456.71	88.4726	50.5991	1.92039	0.539627	0.92957	3.30784	2.54204	114.901	975.082	224.47	107.944	81.5858	0.140689	2.69555	16.631	17.9022
native	FEBRUARY/2011	RAINY	1265.35	70.2408	59.9385	3.80972	1.29025	1.16421	3.13227	3.73561	4.75339	1407.99	129.298	114.099	112.378	0.331268	5.62209	27.0315	22.77
native	FEBRUARY/2011	RAINY	1194.57	53.8679	51.8119	2.64506	0.888431	1.21299	3.05616	3.45236	4.38012	1321.93	99.9046	116.629	151.26	0.274395	5.46831	21.8638	19.493
native	FEBRUARY/2011	RAINY	1080.02	69.7216	51.9871	3.1763	1.03931	1.22108	3.01346	3.35011	4.07142	1345.81	115.169	128.005	161.36	0.30029	7.72174	28.6602	26.6825
native	FEBRUARY/2011	RAINY	1123.45	50.9306	51.0172	2.83687	0.9414	1.1278	3.45737	3.41011	3.73195	1402.35	79.5182	92.4071	133.691	0.226291	6.80936	23.9194	21.3542
native	FEBRUARY/2011	RAINY	889.941	73.9446	55.7505	2.93135	0.847856	1.24016	3.31112	3.21729	4.78426	1275.44	250.124	194.268	120.763	0.256678	4.22418	23.3844	21.0927
native	APRIL/2011	RAINY	1290.24	102.797	38.6476	3.30523	1.02636	1.35128	2.57756	3.17227	7.07361	1027.29	104.459	79.7732	91.5445	0.283145	5.96792	19.9408	19.874
native	APRIL/2011	RAINY	1213.25	79.896	38.8421	3.1714	1.32289	1.29319	2.83575	3.26033	9.1366	1041.36	146.328	88.7157	143.687	0.380784	8.39278	23.206	22.7165
native	APRIL/2011	RAINY	1127.43	102.453	60.1412	2.89215	1.04483	1.39196	2.97561	3.14185	13.6061	1047.43	122.191	82.7833	111.92	0.185859	4.54609	17.4943	16.711
native	APRIL/2011	RAINY	1125.81	71.0182	65.2401	2.96407	1.03082	1.32227	2.87546	3.26119	11.5498	1228.88	199.921	172	79.3545	0.400503	6.9765	20.3094	16.8056
native	APRIL/2011	RAINY	1167.85	80.3767	53.0361	3.42417	1.148	1.40199	2.98273	3.25196	7.09823	1061.58	130.374	117.972	90.153	0.363359	7.47482	38.487	31.1617
native	JULY/2011	DRY	1718.05	74.7575	64.1527	2.51484	0.833016	1.43553	2.69031	2.95395	76.388	789.087	337.822	109.902	94.7268	0.230049	2.63628	21.2206	21.5566
native	JULY/2011	DRY	1418.67	68.6224	49.5883	2.51483	0.843997	1.28119	2.88386	2.64353	79.1137	1006.21	207.424	102.486	64.2764	0.181571	1.75086	18.8051	17.3973
native	JULY/2011	DRY	1799.28	73.9983	83.8861	2.43533	0.872034	1.31224	2.72072	2.53798	71.7034	1331.89	179.992	101.403	84.1521	0.589127	8.77046	39.0932	31.6516
native	JULY/2011	DRY	1520.55	61.1592	47.062	3.09531	0.895106	1.57032	2.78622	2.59291	58.4006	1018.51	183.988	103.809	89.6375	0.405201	7.70133	38.7724	35.9395
native	JULY/2011	DRY	1947.86	84.2272	104.656	2.85426	0.976385	1.49886	2.71319	2.83774	88.9529	1004.54	214.599	143.495	87.7005	0.197076	2.53384	24.1747	21.526
native	DECEMBER/2011	DRY	1201.53	125.616	25.5877	1.5802	0.620749	1.25834	2.54563	1.74909	268.896	944.001	255.47	315.143	99.6018	0.0686345	1.55725	4.99983	4.03087
native	DECEMBER/2011	DRY	1352.17	102.988	17.1762	1.33588	0.56609	1.1281	2.42899	1.686	325.083	948.069	186.728	223.464	94.8246	0.151917	1.66942	19.5763	13.3126
native	DECEMBER/2011	DRY	1400.05	129.275	36.4737	1.33451	0.560286	1.10719	2.40317	1.79978	247.8	856.341	179.089	208.336	87.0708	0.258389	2.95302	16.2475	13.767
native	DECEMBER/2011	DRY	1342.08	134.289	57.2899	1.73653	0.724271	1.42968	2.38184	1.80271	299.433	878.84	341.939	334.922	117.803	0.073685	2.31582	11.1624	9.56373
native	DECEMBER/2011	DRY	1498.96	115.457	29.1441	1.73842	0.743476	1.21479	2.40632	1.72122	237.922	867.298	182.425	180.067	113.17	0.0673049	1.55829	6.96257	5.65918
native	APRIL/2012	DRY	1901.8	94.6239	63.0584	3.61923	1.18965	1.26396	3.27133	3.58297	170.272	902.673	215.964	242.389	114.167	0.0986159	3.12557	8.60848	8.60848
native	APRIL/2012	DRY	1568.63	82.4838	61.8657	3.7498	1.19001	1.39275	3.13828	3.64958	150.776	1054.65	233.917	265.201	151.046	0.34721	5.81375	29.0687	23.9526
native	APRIL/2012	DRY	1446.96	86.8267	63.2282	3.22721	1.19486	1.41072	3.22577	3.50507	155.057	848.21	273.471	381.138	129.728	0.349303	4.0604	21.498	20.4414
native	APRIL/2012	DRY	1428.99	80.6818	53.12	3.21141	1.00045	1.32657	3.27609	3.5625	145.067	860.75	255.33	322.36	112.762	0.178001	2.14094	11.4794	11.3553
native	APRIL/2012	DRY	1433.04	84.5629	52.1414	3.73671	1.28691	1.17524	3.29176	3.54252	141.179	999.972	200.19	214.805	114.538	0.272483	1.57047	14.3645	14.1165
