# Supplementary material for: Stress Tolerance and Ecophysiological Ability of an Invader and a Native Species in a Seasonally Dry Tropical Forest
Source: PLoS One. 2014 Aug 19;9(8):e105514. doi: 10.1371/journal.pone.0105514 (PMC4138208; doi:10.1371/journal.pone.0105514)
Supplement: Table S2 — This table contains original data for all nutrient measurements. (XLSX) [file pone.0105514.s002.xlsx]

## Sheet: Sheet1
Species	Month	Season	NITROGEN	PHOSPHORUS	POTASSIUM
invasive	APRIL/2011	RAINY	15.4089	2.9872	14.1249
invasive	APRIL/2011	RAINY	13.0178	2.97488	15.6213
invasive	APRIL/2011	RAINY	13.0383	3.72604	14.7768
invasive	APRIL/2011	RAINY	13.9387	3.89391	19.9323
invasive	APRIL/2011	RAINY	17.1178	3.11723	13.1369
invasive	JULY/2010	DRY	18.7027	2.90119	12.4751
invasive	JULY/2010	DRY	12.3506	2.16732	10.9562
invasive	JULY/2010	DRY	15.507	2.99087	10.0596
invasive	JULY/2010	DRY	12.6733	3.02484	11.3267
invasive	JULY/2010	DRY	16.4526	2.94885	14.5666
native	APRIL/2011	RAINY	13.8889	3.22209	8.5119
native	APRIL/2011	RAINY	9.85804	2.76085	5.85568
native	APRIL/2011	RAINY	12.6332	3.06856	8.68535
native	APRIL/2011	RAINY	11.4897	2.1553	5.4477
native	APRIL/2011	RAINY	11.8624	1.35825	5.87189
native	JULY/2010	DRY	13.535	2.80258	8.97691
native	JULY/2010	DRY	11.9048	3.85706	11.3492
native	JULY/2010	DRY	15.5317	2.84208	9.41856
native	JULY/2010	DRY	12.3457	3.08777	11.828
native	JULY/2010	DRY	15.5255	3.08654	9.41481
